# Supplementary material for: Behavioral screening of conserved RNA-binding proteins reveals CEY-1/YBX RNA-binding protein dysfunction leads to impairments in memory and cognition
Source: bioRxiv. 2024 May 2:2024.01.05.574402. Originally published 2024 Jan 6. Preprint. [Version 2] doi: 10.1101/2024.01.05.574402 (PMC10802296; doi:10.1101/2024.01.05.574402)
Supplement: Supplement 2 [file media-2.xlsx]

## Sheet: CNVs losses affecting YBX1
Sex	Size	Inheritance	Genotype	Genome	Coordinates	Phenotype
46XX	24.59 Mb	Unknown	Heterozygous	GRCh38	Chr1:36366122-60952096	Hypoplasia of the corpus callosum; Intellectual disability
46XX	1.74 Mb	De novo	Heterozygous	GRCh38	Chr1:41803874-43541650	Intellectual disability; Microcephaly; Spastic diplegia
46XX	1.82 Mb	De novo	Heterozygous	GRCh38	Chr1:41352287-43169173	Delayed speech and language development; Global developmental delay; Microcephaly; Seizure; Thick lower lip vermilliion; Upslanted palpebral fissure
46XY	4.01 Mb	De novo	Heterozygous	GRCh38	Chr1:40660693-44668040	Primary microcephaly; Short stature
46XX	1.59 Mb	De novo	Heterozygous	GRCh38	Chr1:41649528-43242601	Ataxia; Atypical behavior; Global developmental delay; Seizure; Sleep disturbance
46XY	11.76 Mb	Unknown	Heterozygous	GRCh38	Chr1:34165306-45922308	Deep philtrum; Epicanthus; Hyperactivity; Pectus excavatum; Prominent nasal bridge; Short philtrum
46XX	11.76 Mb	Unknown	Heterozygous	GRCh38	Chr1:34165306-45922308	Epicanthus; Hyperactivity; Macrodontia; Narrow forehead; Prominent nasal bridge
46XY	3.90 Mb	De novo	Heterozygous	GRCh38	Chr1:38992486-42890360	Abnormal columella morphology; Brachycephaly; Caesarian section; Coarse hair; Depressed nasal ridge; Epicanthus; High anterior hairline; Hypoplastic philtrum; Hypotonia; Intellectual disability; Large earlobe; Low-set ears; Microcephaly; Micrognathia; Prominent ear helix; Short palpebral fissure; Strabismus; Talipes equinovarus; Wide nasal base

## Sheet: CNV losses affecting YBX3
Sex	Size	Inheritance	Genotype	Genome	Coordinates	Phenotype
Unknown	5.52 Mb	Unknown	Heterozygous	GRCh38	Chr12:8359134-14062991	Hypoplasia of the maxilla; Intellectual disability; Low anterior headline; Prominent supraorbital ridges; Short foot; Short palm; Short stature; Synophrys
46XY	3.25 Mb	De novo (uncomfirmed parantage)	Heterozygous	GRCh38	Chr12:10330666-13580527	None listed
46XY	14.61 Mb	Imbalance arising from balanced parental rearrangement	Heterozygous	GRCh38	Chr12:45001-14655799	Arachnodactyly; Asymmetry of the thorax; Ataxia; Deeply set eye; Down-sloping features; Flexion contracture; Frontal bossing; Full cheeks; Intellectual disability; Kyphosis; Low posterior hairline; Low-set ears; Microtia; Muscle fiber atrophy; Pectus carinatum; Priminent metopic ridge; Proportionate short stature; Proximal placement of thumb; Round face; Scoliosis; Short neck; Single transverse p…
46XX	14.61 Mb	Imbalance arising from balanced parental rearrangement	Heterozygous	GRCh38	Chr12:45001-14655799	Abnormal pinna morphology; Abnormal thumb morphology; Arachnodactyly; Chorioretinitis; Deeply set eye; Edema of the dorsum of feet; EEG abnormality; Epicanthus; Hemiplegia; High palate; Hyperconvex nail; Hypotonia; Incoordination; Intellectual disability; Joint laxity; Kyphosis; Long hallux; Low-set ears; Narrow forehead; Nystagmus; Scoliosis; Short sternum; Strabismus; Talipes equinovalgus; Toot…
46XY	14.61 Mb	Imbalance arising from balanced parental rearrangement	Heterozygous	GRCh38	Chr12:45001-14655799	Abnormal pinna morphology; Arachnodactyly; Asymmetry of the thorax; Bulbous nose; Cryptochidism; Deeply set eye; Down-sloping shoulders; Elbow flexioncontracture; Epicanthus; Facial asymmetry; Full cheeks; Intellectual disability; Kyphosis; Limited shoulder movement; Low posterior hairline; Low-set ears; Microcephaly; Micropenis; Muscle fiber atrophy; Pectus carinatum; Prominent metopic ridge; Pr…
46XX	14.61 Mb	Imbalance arising from balanced parental rearrangement	Heterozygous	GRCh38	Chr12:45001-14655799	Abnormal pinna morphology; Atrial septal defect; Bulbous nose; Downslanted palpebral fissues; Finger clinodactyly; Flexion contracture; Frontal bossing; High palate; Intellectual disability; Mandibular prognathia; Prominent glabella; Protruding ear; Strabismus; Talipes equinovarus; Ventricular septal defect
46XX	14.61 Mb	Imbalance arising from balanced parental rearrangement	Heterozygous	GRCh38	Chr12:45001-14655799	Abnormal pinna morphology; Atrial septal defect; Bulbous nose; Downslanted palpebral fissues; Finger clinodactyly; Flexion contracture; Frontal bossing; High palate; Intellectual disability; Mandibular prognathia; Prominent glabella; Protruding ear; Strabismus; Talipes equinovarus; Ventricular septal defect
46XX	14.61 Mb	Imbalance arising from balanced parental rearrangement	Heterozygous	GRCh38	Chr12:45001-14655799	Abnormal pinna morphology; Abnormality of the face; Atrial septal defect; Bulbous nose; Dental malocclusion; Downslanted palpebral fissures; Flexion contracture; Frontal bossing; High palate; Hyperextensibility of the finger joints; Intellectual disability; Lethargy; Low posterior hairline; Mandibular prognathia; Open mouth; Overlapping toe; Prominent glabella; Protruding ear; Recurrent infection…
46XY	14.61 Mb	Imbalance arising from balanced parental rearrangement	Heterozygous	GRCh38	Chr12:45001-14655799	Abnormal pinna morphology; Bulbous nose; Cleft palate; Congenital diaphragmatic hernia; Cryptorchidism; Downslanted palpebral fissures; Finger clinodactyly; Flexion contracture; Frontal bossing; High palate; Hydrocephalus; Intellectual disability; Mandibular prognathia; Non-midline cleft lip; Open mouth; Pectus excavatum; Prominent glabella; Protruding ear; Recurrent infections; Strabismus
46XY	14.61 Mb	Imbalance arising from balanced parental rearrangement	Heterozygous	GRCh38	Chr12:45001-14655799	Abnormality of prenatal development or birth; Anteverted nares; Arachnodactyly; Bifid uvula; Downslanted palpebral fissures; Enlarged naris; Epicanthus; Finger clinodactyly; High palate; Intellectual disability; Long hallux; Long philtrum; Macrotia; Microcephaly; Micrognathia; Proportionate short stature; Slender finger; Small for gestational age; Tooth malposition; Webbed neck; Wide intermamilla…
46XX	21.11 Mb	De novo (uncomfirmed parantage)	Heterozygous	GRCh38	Chr12:45001-21155799	Abnormal lens morphology; Anteverted nares; Choanal atresia; Delayed closure of the anterior fontanelle; Ectopic anus; Flexion contracture; Hemivertebrae; High palate; Hyperconvex nail; Hypoplasia of the corpus callosum; Hypotonia; Intellectual disability; Large for gestational age; Long philtrum; Macrocephaly at birth; Microcornea; Micrognathia; Midface retrusion; Narrow palate; Omphalocele; Ove…
46XY	14.61 Mb	De novo (uncomfirmed parantage)	Heterozygous	GRCh38	Chr12:45001-14655799	Abnormality of the face; Delayed skeletal maturation; Intellectual disability; Low-set ears; Primary microcephaly; Prominent nose; Short stature; Small for gestational age
46XX	14.61 Mb	De novo (uncomfirmed parantage)	Heterozygous	GRCh38	Chr12:45001-14655799	Intellectual disability; Micrognathia; Overlapping toe; Protruding tongue; Strabismus; Tooth malposition; Ventricular septal defect; Wide mouth; Wide nasal bridge
46XX	14.61 Mb	Imbalance arising from balanced parental rearrangement	Heterozygous	GRCh38	Chr12:45001-14655799	Aplasia cutis congenita of scalp; Cleft palate; Finger clinodactyly; Hypertelorism; Hypotonia; Micrognathia; Short palpebral fissure; Small for gestational age; Ventricular septal defect
46XY	14.61 Mb	Imbalance arising from balanced parental rearrangement	Heterozygous	GRCh38	Chr12:45001-14655799	Intellectual disability; Strabismus
46XY	14.61 Mb	Imbalance arising from balanced parental rearrangement	Heterozygous	GRCh38	Chr12:45001-14655799	Intellectual disability
46XY	14.61 Mb	Imbalance arising from balanced parental rearrangement	Heterozygous	GRCh38	Chr12:45001-14655799	EEG abnormality; Intellectual disability
46XY	14.61 Mb	Imbalance arising from balanced parental rearrangement	Heterozygous	GRCh38	Chr12:45001-14655799	EEG abnormality; Intellectual disability
46XY	14.61 Mb	Imbalance arising from balanced parental rearrangement	Heterozygous	GRCh38	Chr12:45001-14655799	Abnormal shoulder morphology; Barrel-shaped chest; Broad philtrum; Bulbous nose; Cryptorchidism; Deep philtrum; Dolichocephaly; Downslanted palpebral fissures; EEG abnormality; Everted lower lip vermilion; Facial asymmetry; Finger clinodactyly; Hypertelorism; Intellectual disability; Large earlobe; Large hands; Long neck; Low-set ears; Macrotia; Malar flattening; Micrognathia; Narrow nasal septum…
46XY	14.61 Mb	Imbalance arising from balanced parental rearrangement	Heterozygous	GRCh38	Chr12:45001-14655799	EEG abnormality; Intellectual disability; Kyphosis
46XX	14.61 Mb	Imbalance arising from balanced parental rearrangement	Heterozygous	GRCh38	Chr12:45001-14655799	Aplasia of the phalanges of the hand; Cutaneous finger syndactyly; Macrotia; Malar flattening; Prematurely aged appearance; Short nose; Small nail; Wide nasal base
46XX	14.61 Mb	Imbalance arising from balanced parental rearrangement	Heterozygous	GRCh38	Chr12:45001-14655799	Abnormality of the dentition; Broad neck; Broad palm; Delayed speech and language development; Epicanthus; Finger clinodactyly; Intellectual disability; Malar flattening; Metatarsus adductus; Microcephaly; Microdontia; Recurrent infections; Sandal gap; Short neck; Small hand; Strabismus; Synophrys
46XX	3.88 Mb	De novo (uncomfirmed parantage)	Heterozygous	GRCh38	Chr12:10342477-14226152	Deeply set eye; Fine hair; Frontal bossing; Hydrocephalus; Micrognathia; Postnatal macrocephaly; Premature birth; Slender build
